# Supplementary material for: Wool-Based Carbon Fiber/MoS2 Composite Prepared by Low-Temperature Catalytic Hydrothermal Method and Its Application in the Field of Gas Sensors
Source: Nanomaterials (Basel). 2022 Mar 28;12(7):1105. doi: 10.3390/nano12071105 (PMC9000424; doi:10.3390/nano12071105)
Supplement: Supplementary file 1 [file nanomaterials-12-01105-s001.zip]

Archive with 1 entries (1 files):
- nanomaterials-1608644-supplementary.pdf
